# Supplementary material for: Understanding the interaction of 14‐3‐3 proteins with hDMX and hDM2: a structural and biophysical study
Source: FEBS J. 2022 Mar 28;289(17):5341–58. doi: 10.1111/febs.16433 (PMC9541495; doi:10.1111/febs.16433)
Supplement: Supplementary file 1 — Fig. S1. Sequence alignment of 14‐3‐3 proteins. Fig. S2. hDMX and hDM2 sequences. Fig. S3. Sequence alignment for hDM2 and hDMX proteins. Fig. S4. Fluorescence anisotropy assays for the hDM2 peptides. Fig. S5. Fluorescence anisotropy assays for the hDMX144‐158 pThr151 peptide with all isoforms of 14‐3‐3. Fig. S6. Fluorescence anisotropy assays for unphosphorylated hDMX and hDM2 peptides with 14‐3‐3η. Fig. S7. ITC data for the interaction of hDMX and hDM2 peptides with 14‐3‐3η. Fig. S8. Dose–response SPR experiments for the binding of hDMX and hDM2 peptides to immobilized 14‐3‐3η. Fig. S9. Data Fitting for dose–response SPR experiments for the binding of hDMX and hDM2 peptides to immobilized 14‐3‐3η. Fig. S10. AUC data for 14‐3‐3η and hDMX335‐374 pSer342/pSer367. Fig. S11. Additional images for the hDMX361‐374 pSer367/1433σ structure (PDB: 6YR5). Fig. S12. Additional images for the hDM2180‐192 pSer186/1433σ structure (PDB: 6YR6). Fig. S13. hDMX335‐374 pSer342/pSer367/1433σ structure (PDB ID: 6YR7). Table S1. High‐resolution mass spectrometry data for peptides. [file FEBS-289-5341-s001.zip]

Archive with 1 entries (1 files):
- febs16433-sup-0001-Supinfo.pdf
